# Supplementary material for: Insight into Genome-Wide Associations of Growth Trajectories Using a Hierarchical Non-Linear Mixed Model
Source: Biology (Basel). 2026 Feb 20;15(4):361. doi: 10.3390/biology15040361 (PMC12937830; doi:10.3390/biology15040361)
Supplement: Supplementary file 1 [file biology-15-00361-s001.zip]

Archive with 1 entries (1 files):
- biology-4094894-supplementary.pdf
